# Supplementary material for: Pterygium and Ocular Surface Squamous Neoplasia: Optical Biopsy Using a Novel Autofluorescence Multispectral Imaging Technique
Source: Cancers (Basel). 2022 Mar 21;14(6):1591. doi: 10.3390/cancers14061591 (PMC8946656; doi:10.3390/cancers14061591)
Supplement: Supplementary file 1 [file cancers-14-01591-s001.zip]

Archive with 1 entries (1 files):
- cancers-1581002-supplementary.pdf
